# Supplementary material for: Immune infiltration and prognosis in gastric cancer: role of NAD+ metabolism-related markers
Source: PeerJ. 2024 Jul 31;12:e17833. doi: 10.7717/peerj.17833 (PMC11297443; doi:10.7717/peerj.17833)
Supplement: Supplemental Information 1 [file peerj-12-17833-s001.xlsx]

## Sheet: Sheet1
CIDEA: upstream 5'-TAAGCGAGTCCTGTTCACCCC-3', downstream 5 '-GCATC-CACTTCTGTCCTTTTTCC-3';
DNAJB13:5'-GTGCTGAACGAGGATGG-GTA-3', downstream 5 '-ATGTCTGCTGGGATGATGTTGG-3'
CST2:5 '- AGAAGAAACA-GTTGTGCTCTTTCCA - 3', 5 'downstream - ACTCCCTGGCACAGATCCCTA - 3'
THPO: 5 '-TGTGACCTCCGAGTCCTCAGTAA-3', downstream 5 '-CAGAATGTC-CTGTGCCTTGGTC-3'
ONECUT1:5 '-CAAACCCTGGAGCAAACTCAA-3', dow-nstream 5 '-CCTTCCCATGTTCTTGTTCTTTC-3'
UPK1B: 5 '- CTTTGTATCTGA-CCAACACAGCCTC - 3', 5 'downstream - CATCAGAATGAAATACGCCAGA - 3'
SNCG: 5 '-GGTGAGCAGCGTCAACACTGT-3', downstream 5 '-TAGCCCTCTAG-TCTCCCCACT-3'
GAPDH: upstream 5 '-GGAAGCTTGTCATCAATGGAAATC-3', downstream 5 '-TGATGACCCTTTTGGCTCCC-3'
				Table S1
