# Supplementary material for: Immune infiltration and prognosis in gastric cancer: role of NAD+ metabolism-related markers
Source: PeerJ. 2024 Jul 31;12:e17833. doi: 10.7717/peerj.17833 (PMC11297443; doi:10.7717/peerj.17833)
Supplement: Supplemental Information 8 [file peerj-12-17833-s008.xlsx]

## Sheet: Sheet1
gene	HR	HR.95L	HR.95H	pvalue
TXLNB	1.108	0.993	1.235	0.065631
ANK2	1.114	1.02	1.218	0.016566
ABI3BP	1.102	1.013	1.199	0.023879
ABCA9	1.152	1.046	1.268	0.003855
PGR	1.092	0.993	1.201	0.068371
ZNF471	1.1	0.988	1.226	0.082368
PTGIS	1.085	1.007	1.17	0.03264
MAPK10	1.124	1.005	1.257	0.041042
SETBP1	1.13	1.015	1.259	0.026108
CYBRD1	1.088	0.967	1.225	0.162479
ADAMTSL3	1.098	0.999	1.208	0.053137
ATP1B2	1.139	1.017	1.276	0.024214
SLC9A9	1.142	0.993	1.314	0.063316
BHMT2	1.081	0.978	1.195	0.126448
JAM2	1.134	1.01	1.273	0.033877
SLIT2	1.093	1.004	1.191	0.041014
CRISPLD1	1.12	1.006	1.246	0.038373
CHRDL1	1.093	1.031	1.159	0.002813
CPED1	1.075	0.976	1.183	0.143287
BOC	1.118	1.023	1.223	0.014112
NTRK3	1.148	1.05	1.255	0.002423
MUSK	1.124	1.039	1.216	0.003662
ADAM33	1.111	1.027	1.203	0.008996
ANKS1B	1.123	1.024	1.232	0.014066
METTL24	1.055	0.974	1.143	0.18891
ADHFE1	1.145	1.021	1.284	0.020845
RORB	1.154	1.038	1.283	0.008119
CSGALNACT2	1.073	0.875	1.316	0.496303
TUB	1.174	1.067	1.292	0.001051
DLG2	1.06	0.948	1.187	0.306631
ABCA8	1.136	1.051	1.228	0.001242
SCN2B	1.129	1.037	1.228	0.00489
ZDHHC15	1.139	1.025	1.265	0.015498
RIC3	1.112	1.024	1.208	0.011322
FGF2	1.096	0.99	1.213	0.076619
LRFN5	1.127	1.007	1.261	0.03813
ANGPTL1	1.058	0.986	1.135	0.117866
RTL5	1.153	1.023	1.299	0.019641
RERG	1.136	1.032	1.25	0.00912
C1QTNF7	1.086	0.995	1.186	0.065429
SPARCL1	1.093	0.987	1.21	0.088425
PKNOX2	1.207	1.084	1.344	0.000626
TNXB	1.107	1.013	1.209	0.024163
PEG3	1.073	0.978	1.177	0.136997
RCAN2	1.125	0.995	1.271	0.059928
SCN4B	1.146	1.03	1.275	0.012402
ADCY5	1.099	1.017	1.187	0.017147
CPEB1	1.147	1.036	1.269	0.008054
AOX1	1.111	1.017	1.212	0.018884
RNF150	1.107	1.015	1.207	0.021481
RNF165	1.133	1.02	1.259	0.019711
GALNT16	1.162	1.065	1.268	0.000729
SNRPN	1.158	1.006	1.333	0.04095
GHR	1.16	1.047	1.285	0.004597
ANKRD53	1.301	1.119	1.513	0.000609
CNKSR2	1.096	1.022	1.175	0.01006
RADIL	1.209	1.081	1.352	0.000915
PTCH2	1.191	1.071	1.324	0.00127
PRELP	1.104	1.026	1.189	0.008423
FRRS1L	1.049	0.985	1.117	0.135732
OGN	1.075	1.012	1.141	0.019548
C14orf132	1.113	1.005	1.233	0.040415
VIPR2	1.118	1.03	1.213	0.007736
SPON1	1.104	1.012	1.205	0.025422
CDO1	1.128	1.03	1.235	0.009494
IGSF10	1.169	1.071	1.277	0.000509
COL19A1	1.068	0.985	1.158	0.111544
NEGR1	1.092	0.993	1.2	0.068421
DCLK1	1.138	1.039	1.246	0.005274
RSPO1	1.1	1.014	1.193	0.022332
AFF3	1.121	1.028	1.222	0.009572
MAP6	1.164	1.051	1.291	0.003746
PDZD4	1.124	1.031	1.224	0.007679
SCN7A	1.073	1.006	1.144	0.032269
GRIK5	1.079	0.989	1.178	0.086536
CAND2	1.152	1.042	1.273	0.005672
SALL2	1.157	1.05	1.274	0.003073
P2RY14	1.102	0.985	1.234	0.090484
TNS1	1.087	0.984	1.2	0.099689
AR	1.131	1.03	1.241	0.009699
MSRB3	1.084	0.981	1.197	0.113173
GREM2	1.064	0.997	1.136	0.061495
NOVA1	1.162	1.064	1.269	0.000856
NDN	1.116	0.985	1.266	0.085181
NAP1L2	1.139	1.049	1.238	0.002051
AOC3	1.074	0.975	1.183	0.14671
NEXMIF	1.062	0.982	1.148	0.131529
ARHGEF25	1.104	0.99	1.231	0.075565
FMNL3	1.163	0.963	1.403	0.11638
RGMA	1.061	0.985	1.142	0.120102
RAB9B	1.131	1.025	1.247	0.013787
GDF7	1.201	1.085	1.329	0.00042
PRKAR2B	1.109	0.993	1.238	0.065965
CNR1	1.113	1.042	1.188	0.001494
MFAP4	1.104	1.007	1.21	0.034543
NFASC	1.126	1.029	1.232	0.009514
DMD	1.069	0.969	1.178	0.184027
FXYD6	1.111	0.992	1.243	0.068242
CAVIN2	1.09	0.983	1.207	0.100738
LCN10	1.133	1.035	1.241	0.006683
BICC1	1.12	0.989	1.268	0.073369
NME8	1.076	0.945	1.224	0.269523
TNFAIP8L3	1.203	1.066	1.358	0.002802
HTR7	1.118	0.994	1.259	0.063255
MMRN1	1.104	1.009	1.208	0.030252
ZNF626	1.132	1.008	1.272	0.036233
CCDC69	1.111	0.988	1.249	0.078504
ANGPTL7	1.051	0.963	1.148	0.267001
DGKI	1.115	0.986	1.26	0.083888
MYLK	1.05	0.964	1.144	0.263958
GREB1	1.147	1.025	1.283	0.016862
INMT_MINDY4	1.112	0.996	1.241	0.057965
DAAM2	1.108	0.988	1.242	0.080875
SFRP1	1.056	0.99	1.127	0.099765
ANKRD35	1.217	1.072	1.38	0.00235
GNAO1	1.079	0.993	1.171	0.071313
XKR4	1.071	0.984	1.165	0.110562
TMEM35A	1.082	1.007	1.162	0.031064
NECAB1	1.118	1.017	1.228	0.020689
LTBP2	1.157	1.017	1.316	0.026986
PTGER3	1.139	1.036	1.253	0.007156
EFS	1.19	1.047	1.352	0.007714
LGI4	1.118	0.983	1.272	0.088916
ITIH5	1.152	1.034	1.283	0.010365
PARP15	1.152	1.034	1.283	0.010201
FHL1	1.058	0.972	1.151	0.194934
BVES	1.058	0.962	1.163	0.248036
KCNQ5	1.166	1.054	1.288	0.00274
RELN	1.126	1.047	1.211	0.001464
LDB3	1.048	0.973	1.129	0.216446
COL8A1	1.1	0.997	1.214	0.057044
FAM107A	1.113	0.999	1.24	0.051461
SYNPO2	1.038	0.973	1.107	0.257193
NUDT10	1.134	1.034	1.243	0.007402
PLXNC1	1.132	0.978	1.31	0.097475
MAF	1.066	0.904	1.256	0.448738
DTNA	1.141	1.047	1.242	0.002469
ZNF662	1.198	1.082	1.326	0.000497
ADAMTSL1	1.124	0.993	1.271	0.063731
GLI1	1.219	1.085	1.369	0.000858
CASQ2	1.058	0.989	1.131	0.101741
ZSCAN18	1.164	1.042	1.3	0.00729
ASPA	1.139	1.025	1.266	0.015664
CNTN2	1.152	1.052	1.261	0.002307
PYGM	1.067	0.969	1.175	0.189603
NLGN1	1.082	1.004	1.167	0.039705
STUM	1.081	1.008	1.159	0.028339
AKAP6	1.063	0.969	1.167	0.195188
GPR155	1.06	0.939	1.197	0.34689
TCEAL7	1.164	1.032	1.313	0.013522
CPE	1.173	1.053	1.306	0.00375
FBLN1	1.129	1.031	1.236	0.008906
KIRREL3	1.178	1.056	1.314	0.003283
GPR17	1.116	1.019	1.222	0.017659
C8orf88	1.089	1.003	1.184	0.043135
FOXP2	1.104	1.021	1.192	0.012477
NBEA	1.132	1.036	1.236	0.006026
SORCS1	1.087	1.008	1.172	0.030915
F2R	1.145	0.968	1.355	0.115162
ASB2	1.061	0.973	1.157	0.182318
DCN	1.119	0.991	1.264	0.070232
BEX4	1.225	1.08	1.389	0.001555
TMEM255A	1.126	1.003	1.263	0.044533
GRIA1	1.035	0.946	1.131	0.455877
SORBS1	1.004	0.916	1.1	0.932747
PLN	1.063	0.991	1.141	0.087631
CGNL1	1.124	1.01	1.251	0.032563
KLF9	1.094	0.948	1.263	0.217263
SNTG2	1.072	0.969	1.187	0.177987
KCNMA1	1.047	0.974	1.126	0.211013
PDLIM3	1.099	1	1.207	0.050954
HSPB6	1.053	0.992	1.118	0.092108
LMOD1	1.058	0.984	1.137	0.12759
NIBAN1	1.063	0.957	1.181	0.254642
NPR1	1.171	1.02	1.343	0.024628
ITGA8	1.085	0.979	1.203	0.119259
NT5C1A	1.143	1.019	1.282	0.022694
ATP1A2	1.051	0.988	1.117	0.115043
RNLS	1.145	1.006	1.303	0.04083
ASTN1	1.145	1.07	1.226	9.5e-05
JAK3	1.191	1.024	1.385	0.023565
FMN2	1.088	1.011	1.172	0.025044
PCDH9	1.105	1.025	1.193	0.009703
FGF14	1.092	0.998	1.196	0.056037
SLC17A7	1.18	1.06	1.314	0.002484
TACR1	1.191	1.085	1.307	0.000249
PLPPR4	1.159	1.033	1.3	0.01199
CADM3	1.118	1.043	1.198	0.00169
KIAA0408	1.098	1.01	1.193	0.027755
COL21A1	1.068	0.965	1.18	0.202595
ABCA1	1.196	1.006	1.423	0.04264
BTBD19	1.259	1.066	1.487	0.006643
MARCHF1	1.112	0.941	1.315	0.21086
ZBTB16	1.094	1.015	1.179	0.01847
MILR1	1.084	0.929	1.264	0.306775
TENM4	1.15	1.031	1.284	0.01256
PLXDC1	1.152	0.964	1.378	0.120318
PDE2A	1.147	1.015	1.297	0.028446
KIT	1.109	0.996	1.235	0.059504
MYOCD	1.046	0.967	1.131	0.258974
MAMDC2	1.084	1.008	1.166	0.029504
LRRN4CL	1.088	0.972	1.218	0.143596
TMEM252	1.036	0.968	1.11	0.309046
PGM5	1.039	0.967	1.116	0.299789
SMOC2	1.039	0.952	1.133	0.394318
ADGRB3	1.084	0.997	1.178	0.059252
FGL2	1.005	0.905	1.116	0.922218
SNAP91	1.108	1.029	1.193	0.006788
RSPO2	1.034	0.96	1.114	0.377983
GGTA1	1.052	0.918	1.205	0.465121
KCNB1	1.084	1.014	1.159	0.017877
GASK1B	1.107	0.954	1.285	0.178763
AARD	1.057	0.965	1.157	0.235434
C1QTNF2	1.209	1.065	1.372	0.00328
RYR3	1.074	0.969	1.192	0.174158
MAB21L1	1.175	1.068	1.292	0.000951
GSTM2	1.149	0.992	1.332	0.063818
ADAMTS1	1.104	0.97	1.257	0.132463
DACT3	1.085	0.986	1.195	0.094998
NALCN	1.141	1.037	1.255	0.006972
VCAM1	1.114	0.962	1.29	0.147904
LGI1	1.099	1.007	1.199	0.034792
NACAD	1.198	1.076	1.334	0.00102
TPO	1.024	0.945	1.11	0.564529
SPEG	1.059	0.981	1.144	0.143683
ZNF536	1.123	1.024	1.232	0.013735
SLC27A6	1.146	1.055	1.245	0.001244
SPATA9	1.094	0.918	1.305	0.314813
MYH11	1.031	0.972	1.093	0.30768
MS4A2	1.113	1.007	1.23	0.035258
VXN	1.09	0.999	1.19	0.052863
ADCYAP1	1.113	1.028	1.205	0.008043
HSPB8	1.11	1.019	1.209	0.016242
WDR17	1.166	1.073	1.266	0.000282
NKAPL	1.095	0.971	1.234	0.138009
RAI2	1.138	1.008	1.284	0.037244
GSTM5	1.095	0.978	1.227	0.114641
GYPC	1.118	0.975	1.283	0.111012
CRTAC1	1.117	1.036	1.204	0.003962
ARRDC5	1.143	1.021	1.28	0.020314
ADCY2	1.075	0.984	1.173	0.107528
MYOZ2	1.104	0.997	1.222	0.056374
C4B	1.119	1.007	1.244	0.036647
PTH1R	1.259	1.116	1.421	0.000191
TMEM100	1.05	0.967	1.139	0.244769
PROX2	1.088	0.944	1.253	0.245004
INSYN1	1.158	1.047	1.281	0.004354
SYNC	1.049	0.958	1.149	0.304326
TCEAL5	1.195	1.094	1.306	8.2e-05
FNDC5	1.115	1.007	1.233	0.035745
FOXF1	1.066	0.943	1.205	0.305825
TFEC	1.03	0.911	1.163	0.639267
RGS9	1.1	0.979	1.234	0.107879
SLC22A17	1.203	1.071	1.352	0.001801
CDH11	1.129	0.986	1.294	0.079258
GFRA2	1.114	1.003	1.237	0.043172
PIANP	1.224	1.096	1.367	0.000343
CCDC200	1.121	0.952	1.321	0.171322
ATRNL1	1.113	1.011	1.226	0.029283
KRT222	1.059	0.962	1.166	0.241811
CRHBP	1.036	0.919	1.169	0.563826
PPP1R12B	1.031	0.936	1.136	0.532561
NPY1R	1.217	1.125	1.316	1e-06
FXYD1	1.136	1.021	1.264	0.019055
CILP	1.087	1.017	1.161	0.014204
EFCAB13	1.198	1.007	1.426	0.041629
GLP2R	1.12	1.029	1.218	0.0089
FAM216B	1.145	1.044	1.256	0.004061
PDE1C	1.091	0.976	1.219	0.125739
CNTN1	1.117	1.04	1.199	0.002391
BMPER	1.03	0.937	1.131	0.541095
LIMS2	1.104	0.992	1.229	0.0709
LBH	1.41	1.177	1.69	0.000199
TYRP1	1.077	0.998	1.163	0.056249
BEND5	1.194	1.079	1.322	0.000587
CBX7	1.036	0.886	1.21	0.660509
LZTS1	1.153	1.002	1.327	0.047535
ECRG4	1.034	0.975	1.097	0.259693
PKD1L1	1.292	1.1	1.517	0.001795
FAT3	1.071	0.987	1.161	0.099859
SGCA	1.067	0.982	1.16	0.126454
PKHD1L1	1.159	1.056	1.271	0.001798
NPAS4	1.069	0.97	1.178	0.179871
CADM2	1.099	1.023	1.18	0.009792
ADCYAP1R1	1.105	1.022	1.195	0.012627
TMOD1	1.079	0.986	1.182	0.099728
FGF10	1.074	0.997	1.157	0.060493
ACTA2	1.086	0.98	1.204	0.113977
PCDH19	1.113	1.013	1.223	0.02566
MRGPRF	1.081	0.991	1.18	0.079908
ADAMTS6	1.271	1.099	1.469	0.001225
REEP2	1.107	1.005	1.218	0.038454
NCAM1	1.054	0.965	1.151	0.240555
GGT5	1.212	1.045	1.406	0.011156
C7	1.066	1.006	1.129	0.031108
HSPB7	1.052	0.986	1.123	0.125907
TMEM59L	1.132	1.036	1.238	0.006247
MAK	1.15	0.983	1.345	0.080315
JPH2	1.065	0.987	1.15	0.106599
HEYL	1.169	1.021	1.337	0.023527
LCN6	1.113	1.004	1.234	0.041647
NGFR	1.094	1.021	1.173	0.010424
EPHA7	1.037	0.97	1.108	0.284054
GPM6B	1.053	0.917	1.208	0.463887
DIO2	1.053	0.927	1.198	0.425717
SLFN12L	1.077	0.944	1.229	0.268472
LRRC32	1.179	1.02	1.363	0.026217
SCIMP	1.074	0.949	1.215	0.255904
HDC	1.104	0.995	1.225	0.062027
RBM24	1.038	0.949	1.136	0.41726
ACACB	1.042	0.906	1.199	0.564505
SSBP2	1.181	1.033	1.349	0.01475
KCNA5	1.074	0.975	1.182	0.148022
DNAJB5	1.071	0.958	1.196	0.228624
TNNT3	1.123	1.023	1.233	0.014998
ARHGEF26	1.069	0.972	1.176	0.168863
NTN1	1.072	0.973	1.181	0.159217
SRPX	1.098	0.989	1.219	0.078311
SLITRK5	1.081	1.009	1.159	0.026491
STMN2	1.082	1.005	1.164	0.036361
FOXF2	1.129	1.001	1.272	0.047578
MOV10L1	1.121	0.989	1.269	0.073239
TMEM74	1.126	1.008	1.258	0.035161
TSC22D3	1.237	1.068	1.433	0.00462
TAC4	1.062	0.924	1.22	0.395931
NXPH3	1.061	0.983	1.146	0.130765
ADAMTS18	1.104	1.011	1.206	0.027536
ASXL3	1.119	1.01	1.24	0.031254
ADRA1A	1.166	1.04	1.308	0.008718
KCNMB1	1.036	0.947	1.134	0.436843
MFAP5	1.095	1.003	1.195	0.043275
ACTN2	1.061	0.987	1.14	0.109197
CCL14	1.07	0.963	1.189	0.207472
SPDYE1	1.235	1.041	1.467	0.015688
TCEAL2	1.064	1.005	1.126	0.033374
FOXI2	1.197	1.075	1.332	0.001024
GUCY1A2	1.187	1.027	1.372	0.020163
GALR1	1.053	0.954	1.162	0.304279
SCARA3	1.167	1.049	1.299	0.00461
DUSP26	1.131	1.031	1.241	0.009157
ADAMTS8	1.041	0.959	1.13	0.338802
HOXA4	1.191	1.063	1.333	0.00253
LDOC1	1.136	1.015	1.271	0.026656
ADH1B	1.075	1.013	1.141	0.016696
ELANE	1.113	1.019	1.215	0.017041
GNG7	1.088	0.963	1.229	0.175577
PLP1	1.084	1.018	1.154	0.011845
SLITRK3	1.099	1.024	1.18	0.009052
PRKN	1.065	0.937	1.21	0.335057
SEMA3D	1.122	1.033	1.217	0.005977
RPS6KA6	1.099	1.013	1.193	0.022683
GPM6A	1.082	0.996	1.176	0.063068
HEATR9	1.145	1.007	1.302	0.038887
PTN	1.035	0.917	1.17	0.574824
SHISA3	1.028	0.959	1.101	0.439355
ANTXR1	1.105	0.974	1.254	0.11976
PDZRN3	1.076	0.967	1.198	0.17915
PER1	1.231	1.069	1.418	0.003991
ENPP3	1.02	0.922	1.13	0.697725
VEGFD	1.055	0.953	1.168	0.304711
MYOT	1.043	0.94	1.157	0.431216
PI16	1.037	0.972	1.106	0.273534
LUM	1.093	0.962	1.243	0.173047
DOK5	1.192	1.045	1.359	0.008685
HPGDS	1.099	0.98	1.233	0.106483
PDGFRB	1.13	0.973	1.312	0.109939
NTNG1	1.136	1.048	1.233	0.002077
TMEM119	1.154	1.017	1.31	0.026418
CHRNA6	1.139	0.994	1.306	0.061197
RBPMS2	1.092	1.004	1.188	0.041244
TGFBR3	0.979	0.865	1.108	0.737773
P2RX2	1.125	1.031	1.228	0.007921
GFRA1	1.08	1.006	1.16	0.033873
SCUBE2	1.134	1.024	1.256	0.015924
TCF23	1.137	1.05	1.232	0.001569
ITGBL1	1.066	0.988	1.15	0.099535
LRRC3B	1.122	1.001	1.258	0.04815
CXCL12	1.078	0.958	1.213	0.212417
CALHM5	1.143	1.001	1.305	0.048507
FBXL22	1.055	0.947	1.175	0.329536
ITGA4	1.043	0.911	1.194	0.540266
PRDM8	1.096	0.975	1.232	0.123456
FLNC	1.063	0.996	1.135	0.066471
SYNM	1.02	0.955	1.089	0.554364
SCARA5	1.108	1.028	1.193	0.007233
IGSF11	1.172	1.074	1.279	0.000351
WFIKKN2	1.154	1.046	1.273	0.0043
PVRIG	1.184	1.032	1.359	0.016183
NOS1	1.094	1.015	1.179	0.019083
CYP11A1	1.21	1.091	1.342	0.00031
C4A	1.087	0.977	1.209	0.126548
PDZRN4	1.033	0.967	1.104	0.337599
SLC16A7	1.152	1.027	1.292	0.015621
FAXDC2	1.12	0.997	1.258	0.055744
TRAPPC3L	1.128	0.998	1.276	0.054529
TMEFF2	1.146	1.046	1.255	0.003439
DACT1	1.09	0.967	1.228	0.160056
POU5F2	1.134	0.991	1.297	0.068273
CLEC10A	1.045	0.949	1.15	0.375236
NRXN1	1.077	1.001	1.159	0.047292
TSLP	1.099	0.98	1.234	0.107229
CDH6	1.233	1.049	1.449	0.011139
HIF3A	1.107	1.03	1.191	0.006064
PHYHD1	1.141	1.014	1.285	0.028647
LIFR	1.209	1.081	1.351	0.000869
RANBP3L	1.111	0.999	1.236	0.051808
TMEM132C	1.137	1.062	1.218	0.00025
CNGA3	1.075	0.985	1.172	0.104468
CCR4	1.084	0.973	1.209	0.144943
CACNA2D3	1.176	1.047	1.321	0.006421
AGTR1	1.092	1.025	1.165	0.006831
PCP4L1	1.056	0.988	1.129	0.108519
TAGLN	1.058	0.969	1.156	0.206992
C22orf23	1.032	0.897	1.188	0.655614
STMN4	1.113	0.998	1.24	0.053895
ATP2B2	1.183	1.082	1.293	0.000232
SORCS3	1.11	1.023	1.204	0.012243
SHISA9	1.041	0.964	1.123	0.30755
GPIHBP1	1.12	1.005	1.248	0.04003
ASPN	1.094	0.99	1.208	0.078366
CDH19	1.079	1.012	1.151	0.020587
GDF10	1.1	1.022	1.184	0.010705
LAT	1.083	0.913	1.286	0.358158
DSCAML1	1.125	1.04	1.217	0.003459
PLCXD3	1.101	1.026	1.181	0.007385
CRYAB	1.105	1.002	1.219	0.046532
NPR3	1.193	1.089	1.308	0.000158
LEF1	1.131	0.972	1.315	0.111052
INA	1.065	0.973	1.166	0.173082
ST8SIA6	1.2	1.088	1.323	0.000257
IFIT2	1.086	0.946	1.248	0.241439
PRAM1	1.099	0.945	1.278	0.219546
MLNR	1.081	1.006	1.162	0.034914
CHODL	1.114	1.025	1.21	0.010809
BCHE	1.112	1.04	1.189	0.001963
CPZ	1.169	1.043	1.31	0.007316
PRND	1.073	0.982	1.174	0.120093
FYB1	1.055	0.913	1.219	0.466677
SRPX2	1.17	1.011	1.354	0.03506
SYNGR1	1.16	1.045	1.289	0.005535
CD84	1.033	0.913	1.169	0.60908
ACKR1	1.123	1.035	1.219	0.005562
PRUNE2	1.027	0.957	1.102	0.455841
PHF21B	1.135	1.038	1.241	0.00559
UNC45B	1.024	0.926	1.133	0.639879
ZNF385B	1.055	0.965	1.153	0.239693
RND2	1.162	1.055	1.28	0.002249
ADRB2	1.15	1.024	1.291	0.017823
LIX1	1.055	0.971	1.146	0.207109
DPT	1.025	0.944	1.114	0.552328
PMP2	1.071	0.984	1.166	0.11376
PTPRZ1	1.016	0.946	1.09	0.66633
THSD4	1.193	1.054	1.349	0.005143
ATP6V1G2	1.183	1.034	1.353	0.014304
PLAC9	1.173	1.02	1.348	0.025071
TGFB2	1.246	1.097	1.415	0.000693
SCUBE1	1.052	0.946	1.171	0.348347
LPAR1	1.161	1.014	1.329	0.030559
VIP	1.006	0.945	1.071	0.850533
SEMA6D	1.019	0.91	1.14	0.748999
CTSG	1.069	0.995	1.148	0.066843
ANKRD65	1.157	1.036	1.293	0.009525
MYL9	1.07	0.978	1.172	0.140747
SCARF2	1.146	1.01	1.301	0.034718
ATCAY	1.102	1	1.215	0.04985
ANGPTL5	1.142	1.022	1.275	0.018805
SHISAL1	1.067	0.985	1.157	0.112896
LOXHD1	1.08	0.957	1.218	0.212035
CCNA1	1.257	1.13	1.399	2.7e-05
L1TD1	1.066	0.97	1.17	0.182915
VCAN	1.15	1.01	1.308	0.034285
FNDC1	1.08	0.997	1.17	0.058917
DCT	1.075	0.963	1.201	0.197672
CPA3	1.136	1.031	1.251	0.009695
PLA2G5	1.081	0.967	1.208	0.16892
MANSC4	1.181	1.034	1.349	0.014402
RIMS1	1.064	0.989	1.143	0.095087
CCN5	1.103	1.015	1.198	0.020779
CYS1	1.142	1.049	1.243	0.002194
CNN1	1.035	0.973	1.102	0.278036
SLC2A4	1.032	0.946	1.125	0.481796
LRP1B	1.075	0.979	1.18	0.12922
FAM180B	1.06	0.954	1.178	0.280102
WSCD2	1.056	0.99	1.126	0.095449
IDO2	1.045	0.929	1.175	0.461456
GPR141	1.044	0.935	1.167	0.445428
EPHA6	1.099	1.017	1.188	0.017083
PRIMA1	1.074	1.007	1.146	0.03078
DPYS	1.084	0.982	1.197	0.110272
PPP1R3C	1.099	1.001	1.207	0.048537
SLC30A8	1.081	1.005	1.162	0.035771
NNAT	1.006	0.897	1.129	0.916385
HLF	1.053	0.959	1.157	0.278229
ZNF99	1.116	1.011	1.23	0.028752
GLIS2	1.346	1.144	1.585	0.000353
HPCAL4	1.186	1.076	1.307	0.000612
COL6A3	1.059	0.932	1.202	0.380144
RASGEF1C	1.123	1.02	1.236	0.017594
RYR2	1.054	0.967	1.148	0.231634
SEMA5B	1.199	1.033	1.392	0.016844
MYOM1	1.114	1.009	1.231	0.033212
IGFBP6	1.254	1.089	1.444	0.001654
C1QTNF4	1.079	0.965	1.207	0.182732
MGAT4C	1.114	1.021	1.216	0.015058
ARL4D	1.136	1.023	1.261	0.016787
SLC7A14	1.077	0.996	1.163	0.062183
FAM181B	1.128	1.033	1.232	0.00731
METTL7A	1.101	0.954	1.271	0.188139
PTGDS	1.15	1.046	1.264	0.003888
LRRTM1	1.047	0.974	1.125	0.211614
NEFL	1.097	1.021	1.178	0.01109
FAM110D	1.149	0.998	1.323	0.053205
NME5	1.174	1.043	1.322	0.008076
RNF112	1.188	1.042	1.354	0.01002
LILRA4	1.147	1.043	1.261	0.004551
HAND2	1.026	0.971	1.085	0.358335
CTNNA3	1.062	0.995	1.132	0.06903
F13A1	1.031	0.947	1.122	0.486153
FAXC	1.061	0.981	1.147	0.141506
MYRIP	1.046	0.954	1.147	0.33929
CSF2RA	1.11	0.962	1.28	0.1546
KCNA2	1.066	0.977	1.163	0.153311
SLC5A7	1.037	0.957	1.123	0.379297
KMO	1.139	0.982	1.321	0.08566
C16orf89	1.071	0.992	1.156	0.080152
APOD	1.121	1.043	1.206	0.002053
SAMD3	1.051	0.934	1.183	0.408946
SEPTIN5	1.123	0.98	1.288	0.094213
NIPAL4	1.142	1.056	1.236	0.000927
CD36	1.111	0.988	1.248	0.078063
RBM20	1.054	0.96	1.157	0.271649
TREML1	1.212	1.049	1.4	0.009048
PRRX1	1.08	0.969	1.202	0.163448
NMRK2	1.086	0.986	1.198	0.095661
EBF2	1.087	0.981	1.203	0.111347
PCDH10	1.04	0.973	1.111	0.24634
TTC16	1.11	0.966	1.275	0.142624
PALM2AKAP2	1.072	0.952	1.206	0.253051
TRIM17	1.241	1.088	1.414	0.001245
DES	1.028	0.981	1.076	0.251619
FMO1	1.077	0.959	1.211	0.210676
ADRB3	1.054	0.97	1.147	0.215681
FCER1A	1.07	0.991	1.156	0.085066
XAF1	1.088	0.944	1.253	0.244093
ITM2A	1.069	0.945	1.209	0.289459
COL4A5	1.138	1.035	1.253	0.00787
SYCP2L	1.099	1.002	1.204	0.044396
SFRP4	1.068	1	1.141	0.051688
RBP7	1.152	1	1.326	0.050611
ACTG2	1.016	0.956	1.079	0.618288
FLRT1	1.093	0.974	1.226	0.132136
HTR1F	1.072	0.93	1.236	0.33814
SEZ6L	1.095	1.007	1.191	0.034558
GRIN2A	1.076	1.001	1.157	0.046369
CES1	1.061	0.99	1.137	0.094867
ATP2B3	1.186	1.074	1.31	0.00076
FCRL3	1.092	1.005	1.186	0.037606
MAPK4	1.076	1.011	1.145	0.021463
BTNL2	1.155	1.026	1.3	0.016874
SGCG	1.107	1.002	1.223	0.045455
MYL3	1.192	1.077	1.318	0.000649
SYNDIG1	1.115	0.998	1.246	0.054048
GATA3	1.082	0.94	1.245	0.273142
ALDH1A2	1.118	1.024	1.221	0.01305
CHL1	1.1	0.993	1.218	0.066657
CLDN5	1.178	1.029	1.349	0.017816
PLIN4	1.05	0.984	1.119	0.138201
STAG3	1.235	1.087	1.404	0.001208
PDK4	1.103	1.011	1.203	0.027053
PTCHD1	1.031	0.959	1.108	0.412607
OXTR	1.122	0.989	1.273	0.072912
PIRT	1.069	0.976	1.17	0.149355
MS4A14	1.059	0.913	1.227	0.450538
CLEC3B	1.059	0.936	1.197	0.362804
CDH10	1.073	0.986	1.168	0.102374
RGS2	1.108	0.97	1.265	0.129852
SELENOP	1.092	0.977	1.22	0.121478
CORIN	1.071	0.96	1.194	0.2187
NPTX1	1.107	1.043	1.175	0.000804
BMP3	1.054	0.997	1.114	0.0621
CMA1	1.059	0.975	1.149	0.175811
HPSE2	1.042	0.961	1.13	0.323502
PRKAA2	1.086	1.017	1.159	0.014311
IGFN1	1.085	1.007	1.168	0.031579
SLC7A3	1.137	1.036	1.247	0.006691
GRIK2	1.118	1.011	1.237	0.030166
KCNA1	1.049	0.989	1.114	0.112549
IKZF3	1.071	0.961	1.194	0.215274
ANO5	1.136	1.047	1.232	0.002156
RXRG	1.146	1.041	1.263	0.005702
LONRF2	1.054	0.98	1.134	0.154337
LYVE1	1.005	0.898	1.125	0.930694
LVRN	1.126	1.015	1.248	0.024313
TDRD6	1.004	0.873	1.154	0.953968
ST8SIA2	1.146	1.039	1.265	0.006387
HMGCLL1	1.119	1.01	1.241	0.031699
CD300LG	1.132	1.039	1.234	0.004531
COL6A6	1.055	0.942	1.181	0.353059
HEPACAM	1.102	1.004	1.21	0.040322
SLC6A15	1.12	1.047	1.199	0.001057
DIRAS1	1.126	1.035	1.225	0.005816
ADGRL3	1.088	0.981	1.206	0.109268
EMILIN3	1.182	1.069	1.306	0.001058
MYOC	1.008	0.953	1.066	0.774221
MAS1L	1.069	0.947	1.207	0.279788
L3MBTL4	1.074	0.966	1.194	0.189208
EOMES	1.121	1.009	1.245	0.033498
LYG2	1.143	1.004	1.302	0.044018
BAALC	1.197	1.056	1.356	0.00495
ACSBG2	1.128	0.976	1.302	0.102211
GALNT15	1.132	1.021	1.254	0.018464
ID4	1.083	0.954	1.23	0.219719
KRBOX1	1.111	1.016	1.214	0.020323
F2RL2	0.976	0.872	1.094	0.679383
COL3A1	1.092	0.971	1.229	0.142411
DIRAS3	1.047	0.944	1.161	0.38663
LDHAL6B	1.107	0.964	1.271	0.151222
CHRM5	1.141	1.015	1.283	0.027069
NEFM	1.08	0.983	1.187	0.109604
MAB21L2	1.077	0.994	1.167	0.068956
GABRR2	1.051	0.922	1.198	0.455936
IL1RAPL1	1.113	1.005	1.232	0.039118
CCL21	1.12	1.036	1.212	0.004495
CCR5	1.004	0.895	1.127	0.943572
MAPT	1.052	0.961	1.153	0.274126
CHRM2	1.017	0.965	1.073	0.522266
SELL	1.159	1.032	1.301	0.012447
SMIM10L2B	1.223	1.074	1.393	0.002439
DPP6	1.054	0.986	1.127	0.124363
RAB39A	1.083	0.967	1.213	0.167439
CERS4	1.153	1.035	1.286	0.010015
FAM217A	1.068	0.928	1.228	0.357655
SP140	1.099	0.967	1.248	0.146669
WNT9A	1.111	1.016	1.216	0.021517
SPDYE2	1.139	0.998	1.301	0.053252
NUP210L	1.106	0.988	1.238	0.078929
FBXO27	1.215	1.094	1.35	0.000284
USP2	1.121	0.999	1.257	0.052491
CMTM5	1.149	1.04	1.269	0.006339
KCTD8	1.035	0.96	1.116	0.368959
RERGL	1.108	1.016	1.209	0.020513
MATN3	1.218	1.101	1.347	0.000124
CCN4	1.048	0.93	1.18	0.44602
PEBP4	1.154	1.045	1.274	0.004582
MTUS2	1.139	1.031	1.259	0.010689
FOXD3	1.074	0.992	1.163	0.079376
PPP1R14A	1.1	0.992	1.221	0.070928
GPER1	1.092	0.994	1.2	0.066678
SV2C	1.037	0.942	1.141	0.457809
ALPK2	1.053	0.949	1.168	0.330553
TMEM25	1.08	0.956	1.22	0.215035
BARX1	1.042	0.961	1.13	0.313998
SULF1	1.056	0.952	1.171	0.305886
FABP4	1.094	1.017	1.177	0.016144
PCSK2	1.073	1	1.152	0.051321
GABRA5	1.043	0.967	1.126	0.276047
SPOCK1	1.053	0.971	1.141	0.212438
PSD	1.049	0.957	1.15	0.307223
NRG2	1.181	1.067	1.308	0.001308
ERVH48_1	1.149	1.012	1.304	0.032548
KCNK3	1.078	0.995	1.167	0.064871
ASB5	1.019	0.967	1.074	0.481544
PID1	1.091	0.982	1.213	0.10581
C2CD6	1.091	0.979	1.216	0.115608
SH2D1A	1.036	0.928	1.156	0.528565
CCDC178	1.207	1.074	1.355	0.001508
PLA1A	1.176	1.046	1.323	0.006732
NPPC	1.106	1.015	1.205	0.021473
CSMD2	1.061	0.942	1.195	0.328048
AFF2	1.214	1.108	1.331	3.4e-05
ENAM	1.152	1.051	1.263	0.002576
FCER2	1.094	1.02	1.174	0.01191
VIT	1.066	0.971	1.17	0.18249
SHOC1	1.126	0.998	1.271	0.053772
FAP	1.059	0.952	1.179	0.293025
GAS1	1.057	0.969	1.153	0.211351
TCEAL6	1.064	0.956	1.184	0.256745
FER1L5	1.185	1.051	1.336	0.005455
SIGLEC10	1.011	0.895	1.142	0.860967
CYBB	0.977	0.861	1.109	0.719638
SLC35F4	1.131	0.992	1.29	0.066125
RBFOX3	1.016	0.945	1.093	0.659884
CCR8	1.01	0.902	1.131	0.858242
CHAD	1.117	1.013	1.233	0.027282
PENK	1.072	1.009	1.138	0.025141
GRIK3	1.085	1.006	1.169	0.03326
MC2R	1.063	0.951	1.187	0.281919
MASP1	1.153	1.044	1.273	0.004857
TUBB4A	1.162	1.063	1.269	0.000892
SLC18A3	1.066	0.993	1.145	0.079494
SMTNL1	1.072	0.945	1.217	0.277328
FLG	1.097	1.011	1.191	0.026409
PNOC	1.105	1.008	1.212	0.033866
RGS11	1.109	1.001	1.229	0.048176
MORN3	1.195	1.062	1.345	0.00306
COMP	1.095	1.028	1.167	0.004865
VWC2	1.075	0.994	1.163	0.071382
CPXM1	1.052	0.938	1.18	0.385618
GFRA3	1.119	1.038	1.208	0.003593
FN1	1.079	0.973	1.196	0.151071
ANOS1	1.032	0.922	1.156	0.583071
SORBS2	1.057	0.949	1.177	0.315309
ERVW_1	1.034	0.933	1.145	0.524716
KCND2	1.173	1.057	1.302	0.002766
DCHS2	1.042	0.97	1.121	0.259796
GLIS3	1.15	1.028	1.286	0.014267
MYO3B	1.058	0.959	1.167	0.258994
CDKL4	1.102	0.978	1.241	0.109852
IFI44L	1.1	0.995	1.216	0.06289
COL4A6	1.048	0.972	1.13	0.219036
GPR27	1.09	1.013	1.173	0.021131
APLNR	1.099	0.962	1.254	0.164693
CABCOCO1	1.092	0.972	1.227	0.139099
NPY5R	1.217	1.092	1.357	0.000381
SPATA21	1.151	1.026	1.291	0.016123
SYT10	1.076	0.981	1.179	0.120992
ILDR2	1.126	1.021	1.241	0.017323
ENPP6	1.137	1.027	1.258	0.013112
SNAP25	1.076	1.002	1.156	0.043697
TAFA5	1.144	1.014	1.292	0.0295
DKK2	1.079	0.976	1.192	0.136279
ITGA11	1.094	0.972	1.232	0.137978
SBSPON	0.966	0.876	1.066	0.495903
TIGIT	1.056	0.942	1.184	0.348429
NRG3	1.147	1.057	1.245	0.001001
ATOH8	1.098	0.983	1.226	0.09669
REEP1	1.052	0.963	1.149	0.259995
GNAZ	1.072	0.96	1.196	0.215168
LAMP5	1.147	1.04	1.264	0.006009
NSG2	1.089	1.003	1.182	0.041494
LMO1	1.042	0.975	1.113	0.223619
L1CAM	1.088	1.015	1.167	0.018148
LGI3	1.152	1.054	1.259	0.001835
KCNMB2	1.106	0.979	1.249	0.106364
THBS2	1.055	0.958	1.161	0.280184
DGKG	1.134	1.025	1.255	0.015151
CCKAR	1.009	0.945	1.077	0.792814
TRIM55	1.091	0.988	1.203	0.084217
TCHH	1.108	0.985	1.246	0.086862
TAC1	1.053	0.993	1.117	0.086301
DPP10	1.06	0.994	1.131	0.074642
SYT14	1.117	1.026	1.217	0.01097
KY	1.057	0.949	1.177	0.311763
ACER1	1.097	0.992	1.212	0.070203
MXRA5	1.017	0.895	1.155	0.795775
ELOVL2	1.172	1.06	1.297	0.002046
TSPAN7	1.1	0.982	1.232	0.100232
PLPPR3	1.118	1.014	1.233	0.025507
SPX	1.118	1.014	1.233	0.025468
SPDYE2B	1.058	0.944	1.185	0.332488
SLITRK2	1.073	0.981	1.174	0.123726
CR1L	1.165	1.041	1.305	0.008035
CRTAM	1.055	0.954	1.165	0.295935
DGKB	1.102	1.01	1.201	0.028759
RASGRF1	1.048	0.944	1.163	0.382486
MORN5	1.041	0.976	1.111	0.219768
UBE2QL1	1.134	1.016	1.266	0.025482
LINGO2	1.068	0.966	1.181	0.198663
SLC8A2	1.041	0.976	1.111	0.224019
CACNA1E	1.081	0.999	1.17	0.053344
DNAJB13	1.264	1.123	1.423	0.0001
OLFML2B	1.075	0.95	1.216	0.252146
TPM2	1.051	0.95	1.162	0.33712
CPB1	1.059	0.978	1.146	0.16108
RPRM	1.107	1.031	1.19	0.005377
SMIM10L2A	1.128	1.014	1.256	0.027445
INSYN2B	1.065	0.951	1.192	0.276673
DNAI2	1.192	1.064	1.335	0.002505
CLEC4G	1.119	1.008	1.243	0.034542
DAB1	1.014	0.927	1.11	0.760551
PTX3	1.019	0.912	1.138	0.739298
C1QTNF9	1.1	0.982	1.231	0.099127
PRRT4	1.073	0.98	1.175	0.125321
FOXC2	1.149	1.028	1.285	0.0148
DCAF12L2	1.035	0.942	1.138	0.476192
TOX	1.049	0.946	1.163	0.365697
SLC4A9	1.052	0.934	1.185	0.405536
LRRC43	1.145	1.019	1.286	0.02317
TACR2	1.007	0.941	1.078	0.844644
PNCK	1.041	0.972	1.115	0.253376
PAX5	1.096	1.023	1.173	0.008897
AS3MT	1.138	1.024	1.264	0.016559
ITGAD	1.034	0.921	1.161	0.572057
CCL22	1.117	0.991	1.26	0.070605
SCG2	1.058	0.973	1.15	0.190144
NRSN1	1.101	1.012	1.198	0.024746
ACADL	1.197	1.092	1.311	0.000112
PHOX2A	1.05	0.96	1.148	0.285937
KCNG3	1.17	1.07	1.279	0.000547
CNTN3	1.067	0.977	1.164	0.149622
SERTM1	1.083	0.991	1.183	0.077317
CCDC169	1.041	0.964	1.123	0.303494
CLVS2	1.074	1.006	1.147	0.03246
RBM11	1.08	0.992	1.176	0.074662
EFCAB8	1.061	0.955	1.179	0.267238
OPCML	1.15	1.022	1.294	0.020573
CAMK2B	1.17	1.063	1.288	0.001344
C12orf42	1.202	1.075	1.345	0.001274
ADARB2	1.122	1.013	1.243	0.027258
TNFSF18	1.082	0.982	1.193	0.111414
CHST9	1.12	1.056	1.188	0.000173
SNCG	1.263	1.137	1.404	1.4e-05
HS6ST3	1.065	0.99	1.145	0.090871
ECEL1	1.081	0.998	1.17	0.056065
SYT4	1.09	1.017	1.169	0.014456
GRIA4	1.092	0.984	1.211	0.096629
CLEC3A	1.065	0.964	1.177	0.217906
TAFA4	1.019	0.954	1.089	0.580005
SPINK2	1.142	1.032	1.264	0.010006
GRIA2	1.071	0.984	1.167	0.114112
SLC2A12	1.043	0.949	1.146	0.380463
SFTPD	1.178	1.087	1.278	6.9e-05
PACRG	1.108	0.998	1.231	0.055496
TPSAB1	1.147	1.033	1.273	0.01009
PRPH	1.019	0.94	1.105	0.648869
WNT6	1.081	0.984	1.188	0.104386
PPP1R1A	1.065	0.994	1.142	0.074436
SPHKAP	1.114	1.019	1.217	0.017031
NDST4	1.093	1.004	1.191	0.04027
PHOX2B	1.05	0.959	1.149	0.291449
WDR49	1.168	1.058	1.29	0.002129
SPTA1	1.095	0.981	1.221	0.104907
KCNH2	1.025	0.944	1.113	0.552591
SLC6A4	1.051	0.948	1.165	0.342785
PLD5	1.107	1.025	1.197	0.010126
B3GAT1	1.034	0.932	1.147	0.525816
TTC24	1.082	0.976	1.199	0.135211
CXCL13	1.031	0.956	1.113	0.426657
RGN	1.114	1.022	1.215	0.014563
PKD1L3	1.063	0.963	1.173	0.224527
SEMA3E	1.115	1.041	1.195	0.001937
SUCNR1	1.042	0.942	1.152	0.427677
SRRM4	1.215	1.101	1.34	9.9e-05
CALY	1.171	1.076	1.274	0.000251
AIRE	1.105	1.014	1.205	0.023454
ST8SIA3	1.112	1.023	1.208	0.012193
P3H2	1.131	1.012	1.263	0.030195
PI15	1.039	0.961	1.124	0.33745
COL22A1	1.073	0.975	1.179	0.14844
TENM2	1.069	0.991	1.152	0.08469
AMPD1	1.066	0.982	1.158	0.128586
SH3GL2	1.097	1.006	1.197	0.03525
WDR87	1.078	0.988	1.177	0.091431
PADI2	0.99	0.895	1.095	0.843143
AGT	1.111	1.007	1.225	0.036136
KCNB2	1.084	0.99	1.186	0.082469
LRRC10B	1.07	0.974	1.176	0.157013
GYS2	1.138	1.031	1.255	0.010091
C5orf58	1.173	1.049	1.311	0.005067
SELE	1.027	0.934	1.129	0.584725
OLFM3	1.167	1.064	1.28	0.001019
CLU	1.126	1.021	1.241	0.017377
SMYD1	1.007	0.957	1.059	0.801321
HSPB3	1.025	0.94	1.119	0.573838
CFHR3	1.217	1.11	1.334	3e-05
CARTPT	1.035	0.978	1.095	0.228803
KLF15	1.099	1.004	1.204	0.041004
LRAT	1.184	1.099	1.276	9e-06
ALKAL1	1.065	0.974	1.164	0.165783
CCDC160	1.089	0.993	1.193	0.069035
AQP4	1.07	0.991	1.155	0.085312
MAOB	1.086	0.996	1.185	0.062579
CDH22	1.037	0.965	1.114	0.327489
CST2	1.155	1.061	1.258	0.000928
KIAA0319	1.12	1.013	1.238	0.026719
FBN3	1.114	1.037	1.196	0.002984
SALL4	1.078	0.999	1.164	0.052818
PLA2G2D	1.039	0.971	1.112	0.270075
SPOCK3	1.098	1.007	1.196	0.033624
NPHS1	1.074	0.984	1.172	0.108352
MEI4	1.129	1.035	1.231	0.006076
SLITRK6	1.081	0.999	1.171	0.053915
MLN	1.076	1.006	1.15	0.0332
TUNAR	1.141	1.044	1.248	0.003691
PCP4	1.003	0.942	1.068	0.924077
TREH	1.003	0.902	1.115	0.958503
DMRTA1	1.1	1.019	1.186	0.014212
ABCA13	1.151	1.058	1.252	0.001094
SLC51B	1.084	0.99	1.186	0.081744
SCG3	1.044	0.975	1.117	0.21517
SH3GL3	1.124	1.033	1.222	0.006664
SVOP	1.114	1.025	1.211	0.011173
SLC19A3	1.051	0.984	1.123	0.136122
LYNX1	1.132	1.047	1.223	0.001914
SHISA6	1.01	0.935	1.09	0.80599
CHGB	1.048	0.991	1.11	0.102709
CLDN10	1.123	1.061	1.189	6.4e-05
BEX2	1.14	1.065	1.221	0.000174
DAO	1.196	1.092	1.31	0.000123
CBLN1	0.997	0.926	1.072	0.926916
TENT5B	1.089	0.996	1.191	0.061073
KIF1A	1.093	1.033	1.155	0.001831
UNC5D	1.05	0.965	1.143	0.256379
MYH1	1.09	0.999	1.189	0.053652
BOLL	1.171	1.056	1.299	0.002766
TPSB2	1.132	1.027	1.247	0.012284
RIMS4	1.099	1.036	1.166	0.001702
GABRG2	1.114	1.04	1.192	0.001913
SCTR	1.133	1.057	1.215	0.000441
TRARG1	1.105	1.032	1.183	0.004096
APOB	1.048	1	1.098	0.051562
NXPE4	1.03	0.938	1.13	0.538006
FAM135B	1.05	0.967	1.139	0.247504
TAGLN3	1.067	0.986	1.154	0.108749
THPO	1.167	1.08	1.262	0.0001
DNASE1L3	1.026	0.931	1.131	0.600123
ARHGEF4	1.15	1.049	1.261	0.002944
PLIN1	1.087	1.001	1.181	0.047162
LPAR3	1.122	1.026	1.226	0.011501
ADIPOQ	1.067	1.009	1.128	0.022287
SLC22A9	1.115	1.018	1.221	0.018655
CILP2	1.089	1.001	1.184	0.047829
PCOLCE2	1.191	1.092	1.299	8.1e-05
CLCNKA	1.146	1.045	1.256	0.003663
CTNNA2	0.986	0.918	1.06	0.70869
NPY	0.98	0.91	1.055	0.583595
BHMT	1.091	1.005	1.184	0.038589
LCT	1.055	0.978	1.138	0.166088
MAL	1.086	1.016	1.161	0.015363
DDX4	1.112	1.026	1.205	0.01009
MS4A10	1.011	0.923	1.107	0.814071
ABCC8	1.085	0.999	1.179	0.053294
C10orf82	1.067	0.997	1.142	0.061079
CIDEA	1.149	1.067	1.238	0.000228
RIMBP2	1.027	0.957	1.102	0.464229
CLEC2L	1.069	1.001	1.143	0.04752
ESRRG	1.131	1.043	1.227	0.002938
PAPPA2	1.126	1.049	1.208	0.00105
FAM189A1	1.055	0.988	1.127	0.108983
TMEM63C	1.127	1.036	1.225	0.005216
KCNS1	1.145	1.064	1.232	0.000317
SEC14L5	1.058	0.967	1.158	0.221715
CCDC198	1.082	1.021	1.148	0.008249
PAK5	1.093	1.009	1.184	0.028508
LHFPL4	1.044	0.959	1.137	0.316616
HCAR1	1.155	1.068	1.249	0.000325
GIP	1.048	0.968	1.135	0.248412
SEPTIN14	1.047	0.965	1.135	0.271864
XPNPEP2	1.023	0.958	1.092	0.502731
SST	1.037	0.986	1.091	0.154488
COL9A1	1.052	0.97	1.141	0.223855
PRKCG	1.023	0.947	1.105	0.565331
SCGN	1.063	1.003	1.127	0.03824
SYT16	1.135	1.044	1.234	0.003031
PWWP3B	1.125	1.05	1.205	0.000857
SMPX	1.004	0.948	1.063	0.891179
SFRP5	1.078	1.014	1.146	0.01597
CCKBR	1.09	1.021	1.163	0.010207
CELF3	1.044	0.969	1.125	0.256666
VWA5B1	1.085	1.016	1.158	0.014586
LTF	1.054	1	1.112	0.051447
PLAAT1	1.11	1.025	1.202	0.009906
PKHD1	1.097	1.015	1.186	0.019406
ZAN	1.103	1.016	1.198	0.019862
FEV	1.016	0.951	1.086	0.630937
PCSK1N	1.093	1.035	1.154	0.001497
SCNN1B	1.117	1.033	1.209	0.005677
JCHAIN	1.053	0.981	1.13	0.14974
ERICH4	1.018	0.936	1.107	0.676925
ADH4	1.075	1.015	1.137	0.012672
CTXND1	1.051	0.978	1.129	0.177537
MMP7	1.068	1.002	1.138	0.043148
HORMAD1	1.082	1.01	1.159	0.02411
ITIH2	1.128	1.052	1.209	0.000685
BMP5	1.029	0.953	1.112	0.465632
COL10A1	1.063	0.991	1.14	0.087208
DCDC2	1.094	1.024	1.169	0.007396
CXCL14	1.095	1.006	1.193	0.035507
GNG4	1.073	1.006	1.143	0.032181
KCNJ16	1.058	0.987	1.133	0.113765
NELL1	1.114	1.026	1.21	0.010518
BEX1	1.072	1.013	1.134	0.015729
SLC2A2	1.086	1.011	1.166	0.023098
SOSTDC1	1.061	0.996	1.129	0.066088
MTTP	1.024	0.967	1.086	0.414442
CD177	1.007	0.947	1.072	0.819455
GCG	1.064	0.994	1.139	0.072898
ADH1C	1.026	0.97	1.086	0.366666
NCCRP1	1.127	1.059	1.199	0.00018
SULT2A1	1.022	0.958	1.09	0.506027
ONECUT1	1.159	1.091	1.232	2e-06
KBTBD12	1.017	0.952	1.086	0.614212
SEC14L4	1.071	1.003	1.143	0.041675
TKTL1	1.029	0.973	1.089	0.31559
CYP24A1	1.084	1.016	1.157	0.014664
TPSD1	1.04	0.974	1.111	0.24205
SLC3A1	1.043	0.976	1.115	0.216133
SLC15A1	1.049	0.99	1.111	0.104352
LRP2	1.062	0.994	1.135	0.075057
CTCFL	1.036	0.974	1.102	0.259527
GBA3	1.027	0.964	1.093	0.410648
WIF1	1.032	0.974	1.093	0.282508
EEF1A2	1.072	1.015	1.133	0.013401
CHGA	1.03	0.983	1.079	0.212386
UPK1B	1.113	1.055	1.174	8.8e-05
AADAC	1.08	1.011	1.153	0.02227
POU6F2	1.074	1.016	1.135	0.012228
GABRP	1.044	0.986	1.105	0.140639
GSTA1	1.058	1	1.119	0.048657
GATA5	1.074	1.019	1.131	0.007521
APOA4	1.036	0.99	1.085	0.127023
		Table S8
